# Supplementary material for: Optimization of magnetic coupling mechanism of dynamic wireless power transfer based on NSGA-II algorithm
Source: Sci Rep. 2024 Mar 1;14:5121. doi: 10.1038/s41598-024-55512-9 (PMC10907703; doi:10.1038/s41598-024-55512-9)
Supplement: Supplementary file 1 — Supplementary Table 1. [file 41598_2024_55512_MOESM1_ESM.xlsx]

## Sheet: Sheet1
	Coupling coefficient with the X-distance displacement
	Displacement Schemes	850 mm scheme			910 mm scheme			760 mm scheme
		Calculation results	Simulation results	Experiment results	Calculation results	Simulation results	Experiment results	Calculation results	Simulation results	Experiment results
	0mm	0.321098	0.3157	0.313	0.4413	0.453	0.4584	0.48098	0.4876	0.496
	10mm	0.321236	0.3159	0.3132	0.441833	0.454	0.4598	0.481008	0.4895	0.498
	20mm	0.322341	0.3163	0.3133	0.442505	0.456	0.4621	0.481598	0.4926	0.501
	30mm	0.322958	0.3175	0.3139	0.443551	0.458	0.4643	0.482307	0.4958	0.503
	40mm	0.323685	0.3186	0.3145	0.444876	0.46	0.4668	0.483587	0.5015	0.506
	50mm	0.32455	0.319	0.3152	0.446594	0.462	0.4689	0.485746	0.5056	0.509
	60mm	0.32559	0.3203	0.3166	0.448883	0.466	0.4728	0.48811	0.5099	0.513
	70mm	0.326856	0.3215	0.3177	0.452031	0.47	0.4752	0.492343	0.5141	0.517
	80mm	0.328418	0.323	0.3189	0.457543	0.473	0.4785	0.497648	0.5182	0.52
	90mm	0.330374	0.3245	0.321	0.462347	0.477	0.4829	0.505471	0.5212	0.523
	100mm	0.333869	0.3269	0.323	0.470315	0.481	0.4875	0.518892	0.525	0.527
